# Supplementary material for: Quality of Life in Women after Deep Endometriosis Surgery: Comparison with Spanish Standardized Values
Source: J Clin Med. 2022 Oct 20;11(20):6192. doi: 10.3390/jcm11206192 (PMC9605478; doi:10.3390/jcm11206192)
Supplement: Supplementary file 1 [file jcm-11-06192-s001.zip]

Archive with 1 entries (1 files):
- jcm-1941558-supplementary.pdf
